# Supplementary material for: A Novel Strain of Tomato Leaf Curl New Delhi Virus Has Spread to the Mediterranean Basin
Source: Viruses. 2016 Nov 11;8(11):307. doi: 10.3390/v8110307 (PMC5127021; doi:10.3390/v8110307)
Supplement: Supplementary file 1 [file viruses-08-00307-s001.zip]

Archive with 3 entries (2 files):
- viruses-140137-Supplementary Materials/
- viruses-140137-Supplementary Materials/viruses-140137-supplementary Figure S1.xlsx
- viruses-140137-Supplementary Materials/viruses-140137-supplementary Table S1 and Figure S2.pdf
