# Supplementary material for: A Novel Strain of Tomato Leaf Curl New Delhi Virus Has Spread to the Mediterranean Basin
Source: Viruses. 2016 Nov 11;8(11):307. doi: 10.3390/v8110307 (PMC5127021; doi:10.3390/v8110307)
Supplement: Supplementary file 1 [file viruses-08-00307-s001.zip › viruses-140137-Supplementary Materials/viruses-140137-supplementary Figure S1.xlsx]

## Sheet: Hoja2
Supplementary Figure S1. Two-dimensional identity matrix between full-length tomato leaf curl New Delhi virus DNA-A sequences. The pairwise nucleotide sequence identity percentages calculated with MUSCLE [included in Sequence Demarcation Tool (SDT) v 1.2 ] between full-length DNA-A sequences of tomato leaf curl New Delhi virus (ToLCNDV) isolates available in the GenBank database (as of 03 May 201…
Strain	Tomato Leaf Curl New Delhi virus isolate_DNA-A GenBank accession number_(Host)
	>ToLCNDV 4-[IN-Jun-TC306-11]_KF551592 _(Solanum lycopersicum)	1	100.001
* 1	>ToLCNDV 3-[IN-Bij-Chi-12]_KC465466_(Capsicum sp.)	2	80.801	100.001
*2	>ToLCNDV-[PK-Lah-04]_AM491590_(Momordica charantia)	3	82.301	85.401	100.001
*2	>ToLCNDV-[IN-Har-Lc-07]_FN645905_(Lagenaria siceraria)	4	82.701	84.901	95.501	100.001
	>ToLCNDV-[PK-Mul-Mom-07]_AM747291_(Momordica charantia)	5	84.201	88.001	90.501	91.001	100.001
	>ToLCNDV-[PK-Cal-Mn-05-12]_KC914896_(Chenopodium album)	6	84.201	88.001	90.501	91.001	100.001	100.001
	>ToLCNDV-[IN-BG1-14]_KP868764_(Momordica charantia)	7	83.701	88.001	90.101	90.601	94.701	94.701	100.001
*3	>ToLCNDV-[IN-TN-TDK-CHOU2-14]_KP191047_(Sechium edule)	8	81.901	84.901	85.601	85.701	89.901	89.901	89.501	100.001
ES	>ToLCNDV-[ES-Alm-TomA4-14]_KM977733_(Solanum lycopersicum)	9	81.601	85.301	85.501	85.801	89.501	89.501	90.401	91.301	100.001
ES	>ToLCNDV-[ES-Alm-661-Sq-13]_KF749223_(Cucurbita pepo)	10	81.601	85.501	85.501	85.801	89.401	89.401	90.301	91.301	99.801	100.001
ES	>ToLCNDV-[ES-Alm-TomA5-14]_KT175406_(Solanum lycopersicum)	11	81.601	85.501	85.501	85.801	89.401	89.401	90.301	91.301	99.801	99.901	100.001
ES	>ToLCNDV-[ES-Alm-Zucchini-13]_KF891468_(Cucurbita pepo)	12	81.601	85.501	85.401	85.701	89.401	89.401	90.301	91.201	99.801	99.901	99.901	100.001
ES	>ToLCNDV-[ES-MU-8.1-Sq-12]_KF749224_(Cucurbita pepo)	13	81.701	85.601	85.601	85.901	89.601	89.601	90.501	91.401	99.701	99.601	99.601	99.601	100.001
ES	>ToLCNDV-[ES-MU-11.1-Sq-12]_KF749225_(Cucurbita pepo)	14	81.701	85.301	85.601	86.001	89.701	89.701	90.501	91.301	99.601	99.501	99.501	99.501	99.601	100.001
*4	>ToLCNDV-[IN-RG5-13]_KT426907_(Luffa sp.)	15	82.301	85.801	86.001	86.401	90.601	90.601	90.701	92.101	93.101	93.101	93.101	93.101	93.201	93.101	100.001
*4	>ToLCNDV-[IN-RG3-13]_KT426905_(Luffa sp.)	16	82.401	86.501	86.501	87.101	91.001	91.001	91.201	92.601	93.101	93.101	93.101	93.101	93.201	93.101	98.501	100.001
*4	>ToLCNDV-[IN-RG4-13]_KT426906_(Luffa sp.)	17	82.701	86.401	86.601	87.001	91.201	91.201	91.201	92.501	93.101	93.101	93.101	93.001	93.101	93.101	98.701	99.001	100.001
*4	>ToLCNDV-[IN-RG1-13]_KT426903_(Luffa sp.)	18	82.601	86.401	86.601	87.001	91.101	91.101	91.101	92.601	93.001	93.001	93.001	92.901	93.101	93.001	98.401	98.801	99.301	100.001
*4	>ToLCNDV-[IN-RG2-13]_KT426904_(Luffa sp.)	19	82.601	86.301	86.601	87.201	90.801	90.801	90.901	92.201	92.601	92.501	92.501	92.501	92.701	92.701	97.101	97.701	97.901	98.001	100.001
	>ToLCNDV-[BD-cuc-06]_EF450316_(Cucumis sativus)	20	80.701	84.201	84.001	84.701	88.401	88.401	88.801	88.801	89.301	89.301	89.301	89.301	89.401	89.301	89.001	89.301	89.401	89.301	89.001	100.001
	>ToLCNDV-[IN-TC89-08]_KP195265_(Solanum lycopersicum)	21	80.101	85.101	84.901	84.801	88.901	88.901	88.701	87.901	88.701	88.701	88.701	88.601	88.901	88.801	88.801	89.001	89.101	89.201	89.201	86.901	100.001
	>ToLCNDV-[PK-Sn-04]_DQ116885_(Solanum lycopersicum)	22	83.901	87.701	88.301	88.801	92.601	92.601	92.901	91.401	91.801	91.801	91.801	91.701	92.001	91.901	92.201	92.601	92.901	92.901	92.701	90.401	94.001	100.001
	>ToLCNDV-[PK-Sn-PT10-04]_DQ116883_(Solanum lycopersicum)	23	84.601	88.001	88.001	88.601	93.101	93.101	92.901	91.201	91.301	91.301	91.301	91.201	91.401	91.401	92.401	92.701	93.001	92.901	92.501	90.201	91.401	96.801	100.001
	>ToLCNDV-[IN-And-Tomato-08]_KP178728_(Solanum lycopersicum)	24	84.501	87.201	88.101	88.401	92.201	92.201	92.501	89.901	90.001	90.001	90.001	89.901	90.101	90.101	91.001	91.101	91.301	91.201	91.001	88.501	89.401	93.201	93.401	100.001
	>ToLCNDV-[IN-TC57-08]_KP195259_(Solanum lycopersicum)	25	84.601	87.101	88.201	88.501	92.201	92.201	92.401	89.901	90.001	90.001	90.001	89.901	90.101	90.101	91.001	91.101	91.301	91.201	91.001	88.401	89.301	93.201	93.201	99.701	100.001
	>ToLCNDV-[IR-X3A-13]_KJ778694_(Capsicum sp.)	26	84.401	87.401	88.401	88.501	92.501	92.501	92.501	90.101	90.101	90.001	90.001	90.001	90.101	90.101	91.001	91.101	91.301	91.201	91.101	88.901	89.201	93.201	93.401	97.501	97.401	100.001
	>ToLCNDV-[IR-X1A-13]_KJ778692_(Solanum melongena)	27	84.401	87.401	88.401	88.501	92.501	92.501	92.501	90.101	90.101	90.001	90.001	90.001	90.101	90.101	91.001	91.101	91.301	91.201	91.101	88.901	89.201	93.201	93.401	97.501	97.401	100.001	100.001
	>ToLCNDV-[IN-Mah-Eggp-09]_HQ264185_(Solanum melongena)	28	84.401	87.501	88.401	88.501	92.601	92.601	92.501	90.101	90.101	90.101	90.101	90.001	90.201	90.101	91.001	91.201	91.301	91.201	91.101	89.001	89.201	93.301	93.401	97.501	97.401	100.001	100.001	100.001
	>ToLCNDV-[PK-Phy-13]_KF002409_(Parthenium hysterophorus)	29	84.101	87.501	88.001	88.101	92.201	92.201	92.201	90.001	89.701	89.601	89.601	89.501	89.701	89.701	90.801	91.201	91.101	91.001	90.801	88.501	88.901	93.001	92.701	96.701	96.601	99.201	99.201	99.201	100.001
	>ToLCNDV-[IN-Uda-Okr-OY142]_EF035482_(Abelmoschus esculentus)	30	84.801	87.401	88.301	88.501	92.701	92.701	92.401	90.101	90.101	90.101	90.101	90.001	90.201	90.101	90.801	90.901	91.101	90.901	90.801	89.101	89.401	92.901	92.901	97.001	96.901	97.601	97.601	97.601	97.201	100.001
	>ToLCNDV-[IN-Ban-OY135-05]_GU112084_(Abelmoschus esculentus)	31	84.501	86.601	88.301	88.701	92.401	92.401	92.201	89.701	89.701	89.701	89.701	89.601	89.801	89.701	90.401	90.501	90.701	90.501	90.401	88.701	89.101	92.401	92.301	95.701	95.701	96.401	96.401	96.501	95.801	98.101	100.001
	>ToLCNDV-[IN-Kar-OY81A-04]_GU112082_(Abelmoschus esculentus)	32	83.101	85.301	87.001	87.401	91.301	91.301	90.801	88.401	89.101	89.101	89.101	89.001	89.201	89.201	89.501	89.801	89.901	89.701	89.401	88.201	88.201	91.301	91.401	94.201	94.201	94.801	94.801	94.801	94.101	96.101	96.401	100.001
	>ToLCNDV-[IN-ND-09]_GQ865546_(Solanum lycopersicum)	33	84.001	87.101	88.001	88.101	92.301	92.301	92.401	89.901	90.001	90.001	90.001	89.901	90.101	90.001	90.501	90.601	90.801	90.701	90.501	88.501	89.201	92.801	92.701	96.201	96.101	97.001	97.001	97.101	96.901	97.601	96.401	94.501	100.001
	>ToLCNDV-[IN-pp78-13]_KJ000564_(Solanum lycopersicum)	34	84.101	87.401	88.201	88.401	91.901	91.901	92.001	89.501	89.601	89.601	89.601	89.601	89.701	89.801	90.301	90.501	90.701	90.501	90.301	88.501	88.401	92.301	92.501	95.001	94.901	96.001	96.001	96.101	95.701	96.201	95.101	93.201	95.701	100.001
	>ToLCNDV-[IN-Tom5-09]_KF571461_(Solanum lycopersicum)	35	84.601	88.001	88.601	88.701	92.501	92.501	92.701	90.301	90.301	90.201	90.201	90.201	90.401	90.501	91.101	91.201	91.401	91.301	90.901	89.101	89.101	93.101	92.901	95.601	95.501	96.701	96.701	96.701	96.401	97.001	95.901	93.901	96.401	98.501	100.001
	>ToLCNDV-[IN-Aur-OY164A-06]_GU112088_(Abelmoschus esculentus)	36	84.701	87.001	88.501	88.501	92.701	92.701	92.601	89.701	89.601	89.601	89.601	89.501	89.701	89.701	90.301	90.501	90.701	90.501	90.301	88.901	88.801	92.801	92.701	94.901	94.901	95.701	95.701	95.701	95.201	97.101	96.601	94.601	95.801	95.101	95.801	100.001
	>ToLCNDV-[IN-Gun-OY136B-06]_GU112086_(Abelmoschus esculentus)	37	83.901	86.301	88.201	88.901	92.601	92.601	92.401	88.701	89.201	89.201	89.201	89.101	89.301	89.301	89.901	90.201	90.101	90.001	89.701	87.901	88.501	91.701	91.801	94.001	94.001	94.301	94.301	94.301	93.601	95.301	95.001	95.301	94.101	93.001	93.701	94.301	100.001
	>ToLCNDV-[IN-TC151-09]_KP178727_(Solanum lycopersicum)	38	83.901	87.301	88.001	88.401	92.401	92.401	92.701	90.101	90.001	90.001	90.001	89.901	90.101	90.101	91.001	91.201	91.501	91.401	90.901	89.401	89.301	92.901	92.801	95.301	95.201	95.401	95.401	95.401	95.001	96.101	95.301	94.301	95.401	94.301	95.001	95.201	94.501	100.001
	>ToLCNDV-[BG-Jes-Svr-05]_AJ875157_(Solanum lycopersicum)	39	83.801	87.401	88.401	88.701	92.601	92.601	93.201	90.201	90.501	90.501	90.501	90.401	90.501	90.601	91.301	91.501	91.901	91.801	91.201	89.501	89.001	93.001	93.101	94.201	94.101	94.301	94.301	94.401	94.101	94.501	94.001	93.201	94.101	93.501	94.101	95.001	93.401	98.001	100.001
	>ToLCNDV-[IN-ND-AVT1]_AY428769	40	84.301	88.001	88.501	88.801	92.801	92.801	93.401	90.501	90.701	90.701	90.701	90.601	90.801	90.701	91.501	91.601	91.901	91.701	91.501	89.601	89.601	93.401	93.501	94.301	94.201	94.701	94.701	94.701	94.401	94.901	94.601	93.501	94.501	94.001	94.601	95.101	93.801	96.301	97.801	100.001
	>ToLCNDV-[BD-Jam-01-40-Tom-10]_KM383743_(Solanum lycopersicum)	41	83.801	87.201	88.401	88.601	92.801	92.801	93.001	90.001	90.501	90.501	90.501	90.401	90.501	90.701	91.301	91.501	91.701	91.601	91.101	89.301	89.101	92.801	93.001	94.201	94.201	94.301	94.301	94.401	94.101	94.501	94.001	93.001	94.201	93.801	94.401	94.601	93.401	96.201	97.301	97.301	100.001
	>ToLCNDV-[BD-Joy-03-07-Tom-07]_KM383739_(Solanum lycopersicum)	42	83.801	87.301	88.301	88.701	92.701	92.701	93.001	90.201	90.601	90.601	90.701	90.501	90.701	90.801	91.301	91.501	91.701	91.701	91.201	89.301	89.201	92.901	93.001	94.201	94.201	94.401	94.401	94.401	94.101	94.701	94.101	93.001	94.301	94.001	94.601	94.701	93.401	96.301	97.401	97.501	99.201	100.001
	>ToLCNDV-[BD-Jam-02-44-Tom-10]_KM383742_(Solanum lycopersicum)	43	83.601	87.201	88.201	88.501	92.201	92.201	92.801	89.901	90.101	90.101	90.101	90.001	90.101	90.201	91.101	91.301	91.501	91.401	91.301	89.001	88.901	92.601	92.801	93.901	93.801	93.901	93.901	94.001	93.701	94.201	93.801	92.401	93.801	93.101	93.801	94.601	92.901	95.901	97.401	97.201	97.101	97.201	100.001
	>ToLCNDV-[BD-Jes-01-33-Tom-10]_KM383741_(Solanum lycopersicum)	44	83.501	86.901	88.101	88.401	92.101	92.101	92.601	89.501	89.801	89.801	89.801	89.701	89.901	89.901	91.001	91.201	91.501	91.301	90.901	89.201	89.001	92.501	92.501	93.901	93.801	94.001	94.001	94.101	93.801	94.301	93.801	92.601	93.901	93.401	93.901	94.601	93.101	96.201	97.601	97.401	97.401	97.401	97.601	100.001
	>ToLCNDV-[IN-Bah-Chi-06]_EU309045_(Capsicum sp.)	45	84.101	87.301	88.801	88.901	92.801	92.801	93.201	90.401	90.501	90.501	90.501	90.501	90.601	90.701	91.601	91.701	92.001	92.001	91.601	89.601	89.101	93.201	93.301	94.401	94.301	94.701	94.701	94.701	94.401	94.701	94.201	93.101	94.301	93.901	94.601	95.101	93.401	96.101	97.701	97.701	96.801	96.901	96.901	97.001	100.001
	>ToLCNDV-[PK-Mul-06]_HQ658479_(Eclipta prostrata)	46	84.101	87.301	88.801	88.901	92.801	92.801	93.201	90.401	90.501	90.501	90.501	90.501	90.601	90.701	91.601	91.701	92.001	92.001	91.601	89.601	89.101	93.201	93.301	94.401	94.301	94.701	94.701	94.701	94.401	94.701	94.201	93.101	94.301	93.901	94.601	95.101	93.401	96.101	97.701	97.701	96.801	96.901	96.901	97.001	100.001	100.001
	>ToLCNDV-[IN-Mus-TC242-09]_KF551580_(Solanum lycopersicum)	47	83.901	87.301	88.501	88.701	92.601	92.601	92.801	90.401	90.901	90.901	90.901	90.801	90.901	90.901	91.801	91.901	92.201	92.001	91.801	89.501	89.501	93.201	93.301	94.101	94.001	94.301	94.301	94.401	94.101	94.601	94.201	93.101	94.301	93.601	94.301	94.601	93.301	95.401	96.501	96.901	96.401	96.501	96.301	96.101	97.201	97.201	100.001
	>ToLCNDV-[IN-ND-06]_EF068246_(Solanum lycopersicum)	48	84.101	87.001	88.501	88.701	92.601	92.601	93.101	90.001	90.601	90.601	90.601	90.501	90.601	90.601	91.501	91.601	91.901	91.801	91.501	89.601	89.201	93.101	93.101	94.001	93.901	94.201	94.201	94.201	94.001	94.501	94.001	93.101	94.201	93.401	94.001	94.501	93.501	95.601	96.801	97.301	96.801	96.901	96.501	96.401	97.001	97.001	97.301
	>ToLCNDV-[IN-Var-2B-11]_KF537780_(Solanum lycopersicum)	49	84.501	87.201	88.501	88.701	92.701	92.701	92.801	90.501	90.401	90.401	90.401	90.301	90.501	90.501	91.501	91.601	91.901	91.901	91.301	89.601	89.201	93.001	93.201	94.201	94.201	94.501	94.501	94.501	94.201	94.501	94.001	92.801	94.301	93.901	94.301	94.401	93.101	95.701	96.701	96.501	96.601	96.601	95.701	95.901	96.501	96.501	95.901
	>ToLCNDV-[IN-Rau-TC237-09]_KF551582_(Solanum lycopersicum)	50	82.601	84.701	86.401	86.501	91.001	91.001	90.701	89.701	90.101	90.101	90.101	90.001	90.201	90.001	90.801	90.701	91.001	90.901	90.701	88.701	88.401	91.801	91.501	91.701	91.701	91.901	91.901	91.901	91.601	92.001	91.701	90.601	91.901	91.201	91.801	92.001	90.801	92.401	93.001	93.301	93.001	93.101	92.701	92.601	93.201	93.201	93.501
	>ToLCNDV-[IN-Luc]_Y16421	51	84.401	87.801	88.801	89.001	92.801	92.801	93.301	90.501	90.701	90.701	90.701	90.601	90.801	90.801	91.401	91.901	91.901	91.701	91.501	89.701	89.101	93.601	93.801	94.301	94.301	94.601	94.601	94.601	94.301	94.501	94.001	93.001	94.101	93.801	94.501	94.501	93.401	95.301	95.801	96.101	95.801	95.901	95.501	95.401	96.701	96.701	96.001
	>ToLCNDV-[IN-Fai-FAI-19-10]_KC874505_(Solanum tuberosum)	52	85.101	88.701	88.601	89.201	93.401	93.401	93.901	90.501	90.701	90.701	90.801	90.701	90.901	90.901	91.701	91.901	92.201	92.001	91.801	89.601	89.801	94.201	94.501	94.901	94.801	94.901	94.901	95.001	94.701	95.001	94.501	92.801	94.701	94.001	94.801	94.801	93.401	95.201	95.401	95.701	95.501	95.501	95.001	95.001	95.201	95.201	95.201
	>ToLCNDV-[IN-Gwa-GWA-5-10]_KC874504_(Solanum tuberosum)	53	85.001	88.401	88.601	89.001	93.201	93.201	93.601	90.401	90.601	90.601	90.701	90.501	90.701	90.701	91.401	91.701	92.001	91.801	91.701	89.701	89.701	94.201	94.301	94.701	94.601	94.601	94.601	94.601	94.301	94.601	93.901	92.701	94.201	93.601	94.501	94.301	93.001	94.901	95.101	95.301	95.101	95.101	94.701	94.601	94.901	94.901	94.901
	>ToLCNDV-[IN-Pune-09]_KP235542_(Capsicum sp.)	54	85.901	89.601	89.401	89.501	94.201	94.201	94.701	91.101	91.301	91.201	91.201	91.201	91.501	91.501	91.801	92.301	92.501	92.301	92.201	89.801	90.601	95.001	95.201	95.201	95.101	95.201	95.201	95.301	94.901	95.101	94.401	92.801	94.901	94.701	95.301	95.001	93.201	94.701	95.001	95.601	95.001	95.101	94.601	94.701	95.101	95.101	95.001
	>ToLCNDV-[IN-Salem-08]_KP235541_(Capsicum sp.)	55	85.901	89.501	89.401	89.501	94.201	94.201	94.701	91.101	91.301	91.301	91.301	91.301	91.501	91.501	91.901	92.301	92.601	92.401	92.201	89.801	90.601	95.101	95.201	95.201	95.201	95.301	95.301	95.301	94.901	95.101	94.501	92.901	94.901	94.701	95.401	95.001	93.301	94.801	95.101	95.601	95.001	95.201	94.701	94.701	95.201	95.201	95.101
	>ToLCNDV-[IN-Tum-chi-08]_HM007120_(Capsicum sp.)	56	85.901	89.501	89.401	89.501	94.201	94.201	94.701	91.101	91.301	91.301	91.301	91.301	91.501	91.501	91.901	92.301	92.601	92.401	92.201	89.801	90.601	95.101	95.201	95.201	95.201	95.301	95.301	95.301	94.901	95.101	94.501	92.901	94.901	94.701	95.401	95.001	93.301	94.801	95.101	95.601	95.001	95.201	94.701	94.701	95.201	95.201	95.101
	>ToLCNDV-[IN-Palampur-09]_KP235540_(Capsicum sp.)	57	85.801	89.501	89.301	89.401	94.101	94.101	94.601	91.001	91.301	91.201	91.201	91.201	91.401	91.401	91.801	92.301	92.501	92.301	92.101	89.801	90.501	95.001	95.101	95.101	95.101	95.101	95.101	95.201	94.801	95.001	94.301	92.801	94.801	94.601	95.301	94.901	93.201	94.701	95.001	95.501	94.901	95.101	94.601	94.601	95.101	95.101	95.001
	>ToLCNDV-[IR-UZ-T4-14]_KP641677_(Solanum lycopersicum)	58	84.601	87.801	88.001	88.701	93.401	93.401	93.101	90.001	89.901	89.901	90.001	89.801	90.101	90.001	91.001	91.201	91.401	91.401	91.001	88.801	89.501	93.601	94.801	93.201	93.101	93.601	93.601	93.601	93.101	93.401	92.801	91.601	93.201	93.001	93.401	93.301	92.201	93.401	93.801	94.001	93.701	93.801	93.401	93.201	93.801	93.801	93.701
	>ToLCNDV-[IN-Him-Pot-06]_AM850115_(Solanum tuberosum)	59	84.801	87.901	88.101	88.801	93.501	93.501	93.201	90.101	90.101	90.101	90.101	90.001	90.201	90.101	91.001	91.201	91.401	91.401	91.101	89.001	89.701	93.801	95.001	93.401	93.201	93.701	93.701	93.801	93.401	93.501	93.001	91.701	93.401	93.101	93.501	93.501	92.301	93.601	94.001	94.101	93.801	94.001	93.601	93.401	93.901	93.901	93.801
	>ToLCNDV-[IN-Dee-DEE-1-11]_KC874506_(Solanum tuberosum)	60	85.101	88.101	88.201	88.801	93.601	93.601	93.301	90.201	90.301	90.301	90.401	90.201	90.501	90.401	91.101	91.301	91.501	91.501	91.101	89.201	89.701	93.901	95.101	93.501	93.401	93.801	93.801	93.801	93.401	93.601	93.001	91.801	93.401	93.201	93.601	93.601	92.601	93.601	94.101	94.201	93.901	94.101	93.701	93.501	94.101	94.101	93.901
	>ToLCNDV-[IR-UZ-M9-14]_KP641673_(Cucumis melo)	61	84.701	87.701	88.001	88.701	93.201	93.201	93.001	90.001	90.001	90.001	90.001	89.901	90.101	90.001	90.801	91.101	91.301	91.301	90.901	88.801	89.501	93.601	94.701	93.101	93.001	93.501	93.501	93.501	93.101	93.201	92.701	91.501	93.001	92.801	93.301	93.201	92.301	93.301	93.601	93.801	93.501	93.601	93.201	93.101	93.601	93.601	93.601
	>ToLCNDV-[IN-Jal-JAL-10-10]_KC874509_(Solanum tuberosum)	62	84.801	87.801	88.101	88.801	93.301	93.301	93.101	90.101	90.101	90.101	90.101	90.001	90.201	90.101	90.901	91.201	91.401	91.401	91.101	88.901	89.601	93.701	94.901	93.201	93.101	93.601	93.601	93.601	93.201	93.401	92.801	91.601	93.101	93.001	93.401	93.301	92.401	93.401	93.801	93.901	93.601	93.801	93.401	93.201	93.801	93.801	93.701
	>ToLCNDV-[IN-Hap-Pot-05]_EF043230_(Solanum tuberosum)	63	85.001	88.101	88.601	88.901	93.501	93.501	93.301	90.201	90.301	90.301	90.401	90.201	90.501	90.401	91.201	91.601	91.701	91.701	91.301	89.101	89.901	93.901	95.001	93.501	93.401	93.801	93.801	93.901	93.501	93.601	93.101	91.801	93.401	93.301	93.701	93.601	92.601	93.601	93.901	94.101	93.901	94.001	93.601	93.401	93.901	93.901	93.901
	>ToLCNDV-[IR-UZ-C6-14]_KP641675_(Cucumis sativus)	64	85.101	88.201	88.101	88.701	93.601	93.601	93.401	90.101	90.301	90.301	90.401	90.201	90.501	90.401	91.201	91.501	91.601	91.701	91.301	89.201	89.801	93.901	95.101	93.401	93.301	93.801	93.801	93.801	93.501	93.701	93.001	91.701	93.501	93.301	93.701	93.601	92.401	93.701	94.001	94.201	93.801	93.901	93.501	93.301	93.901	93.901	93.901
	>ToLCNDV-[IN-Mod-MOD2-4-11]_KC874507_(Solanum tuberosum)	65	85.201	88.001	88.301	88.801	93.601	93.601	93.501	90.201	90.401	90.401	90.501	90.301	90.501	90.501	91.301	91.601	91.701	91.801	91.401	89.301	89.901	93.901	95.201	93.501	93.401	93.801	93.801	93.901	93.501	93.801	93.001	91.801	93.501	93.401	93.801	93.701	92.501	93.801	94.001	94.201	93.801	94.001	93.601	93.401	94.001	94.001	93.901
	>ToLCNDV-[IN-Mer-Pot-05]_EF043231_(Solanum tuberosum)	66	84.901	87.601	88.001	88.601	93.301	93.301	93.201	90.101	90.401	90.401	90.501	90.301	90.501	90.401	90.801	91.101	91.301	91.301	90.901	89.101	89.601	93.601	94.701	93.401	93.201	93.601	93.601	93.701	93.401	93.401	92.901	91.701	93.201	93.001	93.401	93.401	92.401	93.501	93.901	94.001	93.601	93.801	93.401	93.201	93.801	93.801	93.801
	>ToLCNDV-[IN-Sha-H-SJ-2-10]_KC874502_(Solanum tuberosum)	67	85.301	88.101	88.301	88.901	93.701	93.701	93.401	90.501	90.601	90.601	90.601	90.501	90.701	90.701	91.401	91.601	91.901	91.901	91.501	89.401	90.001	94.001	95.201	93.801	93.601	93.901	93.901	93.901	93.701	93.701	93.201	91.901	93.401	93.201	93.601	93.701	92.801	93.901	94.301	94.401	94.001	94.101	93.801	93.601	94.201	94.201	94.201
	>ToLCNDV-[IN-Mee-Po12-02]_AY286316_(Solanum tuberosum)	68	84.901	88.001	88.101	88.401	93.301	93.301	93.101	90.001	90.001	90.001	90.101	89.901	90.101	90.101	90.901	91.101	91.301	91.301	90.901	89.101	89.601	93.601	94.901	93.401	93.201	93.501	93.501	93.501	93.101	93.301	92.701	91.501	93.101	92.801	93.201	93.201	92.401	93.501	93.901	93.901	93.601	93.701	93.401	93.101	93.701	93.701	93.701
	>ToLCNDV-[IN-Mod-MOD-21-10]_KC874508_(Solanum tuberosum)	69	84.801	87.901	88.001	88.301	93.201	93.201	93.001	90.001	90.001	90.001	90.001	89.901	90.101	90.101	90.801	91.101	91.301	91.301	90.901	88.901	89.501	93.601	94.801	93.201	93.201	93.401	93.401	93.401	93.001	93.201	92.701	91.501	93.001	92.701	93.101	93.101	92.301	93.501	93.801	93.801	93.601	93.501	93.201	93.001	93.601	93.601	93.601
	>ToLCNDV-[IN-His-HIS-4-10]_KC874503_(Solanum tuberosum)	70	85.001	88.001	88.201	88.501	93.401	93.401	93.201	90.001	89.901	89.901	90.001	89.801	90.001	90.001	90.901	91.101	91.301	91.401	91.001	89.001	89.501	93.601	94.801	93.401	93.301	93.601	93.601	93.601	93.201	93.401	92.801	91.601	93.201	92.901	93.301	93.301	92.501	93.601	94.001	94.001	93.801	93.801	93.401	93.201	93.801	93.801	93.801
	>ToLCNDV-[IN-Mus-TC243-09]_KF551587_(Solanum lycopersicum)	71	83.801	86.501	86.801	87.001	91.501	91.501	91.401	88.401	88.301	88.301	88.301	88.201	88.401	88.401	89.001	89.301	89.501	89.601	89.401	87.301	88.101	91.801	92.801	91.601	91.501	91.801	91.801	91.801	91.701	91.601	91.101	89.701	91.601	91.301	91.601	91.601	90.601	91.801	92.001	92.101	91.901	91.901	91.601	91.401	91.901	91.901	91.901
	>ToLCNDV-[PK-Dar-T5-6-01]_AF448058_(Solanum lycopersicum)	72	85.201	88.801	89.001	89.601	93.501	93.501	93.901	91.101	90.901	90.901	90.901	90.801	91.001	91.101	91.701	92.001	92.301	92.101	91.901	89.301	89.601	93.901	94.901	94.101	94.001	94.301	94.301	94.401	94.101	94.201	93.201	92.001	93.801	93.801	94.301	93.601	92.501	94.101	94.301	94.601	94.201	94.301	93.801	93.801	94.601	94.601	94.401
	>ToLCNDV-[IN-Luc-Psom-12]_KC513822_(Papaver somniferum)	73	85.301	89.401	89.401	90.001	94.301	94.301	94.301	90.701	91.001	91.001	91.001	91.001	91.201	91.101	92.301	92.701	92.801	92.701	92.301	89.501	89.101	93.301	94.001	93.401	93.401	93.801	93.801	93.801	93.501	93.501	92.901	92.201	93.301	92.901	93.501	93.301	92.601	93.801	94.101	94.301	93.901	93.901	93.401	93.401	94.001	94.001	94.001
	>ToLCNDV-[IN-ND-chi-09]_HM007113_(Capsicum sp.)	74	84.601	89.401	89.101	89.601	93.701	93.701	93.901	90.201	90.701	90.701	90.701	90.601	90.901	90.801	91.601	92.201	92.301	92.201	92.001	88.901	88.601	93.001	93.601	92.801	92.801	93.101	93.101	93.101	92.801	92.801	92.501	91.601	92.601	92.401	93.001	92.801	92.301	93.601	94.201	94.401	93.901	93.901	93.501	93.301	94.101	94.101	93.801
	>ToLCNDV-[IN-ND-Mld-92]_U15016_(Solanum lycopersicum)	75	84.901	89.501	89.101	89.601	93.601	93.601	93.601	90.201	90.301	90.301	90.301	90.201	90.401	90.401	91.501	92.001	92.001	92.001	91.701	88.701	88.401	92.801	93.501	93.001	93.001	93.201	93.201	93.301	93.001	92.901	92.401	91.401	92.801	92.401	93.001	92.601	92.501	93.401	93.801	93.801	93.501	93.501	93.201	93.001	93.801	93.801	93.601
	>ToLCNDV-[IN-ND-La-JLH13-08]_HM989845_(Luffa acutangula)	76	85.001	89.701	89.301	89.901	93.901	93.901	94.201	90.301	90.601	90.601	90.601	90.601	90.801	90.701	91.801	92.301	92.401	92.301	92.401	88.901	88.901	93.301	93.901	93.501	93.401	93.901	93.901	93.901	93.601	93.501	92.701	91.701	93.201	93.101	93.501	93.101	92.601	93.401	93.901	94.301	93.901	93.901	93.601	93.501	94.301	94.301	93.901
	>ToLCNDV-[PK-47SB-12]_KT948072_(Cucurbita pepo)	77	84.901	89.601	89.001	89.801	93.601	93.601	93.901	90.001	90.801	90.801	90.801	90.801	91.001	90.901	92.001	92.501	92.501	92.401	92.401	88.901	88.901	93.401	93.901	93.501	93.401	93.401	93.401	93.401	93.101	93.101	92.201	91.501	92.701	92.701	93.101	92.701	92.201	93.401	93.901	94.101	93.801	93.801	93.401	93.201	93.901	93.901	93.601
	>ToLCNDV-[IN-Del-Csat-12]_KC545812_(Cucumis sativus)	78	84.701	89.701	89.301	89.701	93.901	93.901	93.801	90.401	90.601	90.501	90.501	90.501	90.701	90.701	91.401	92.001	92.101	92.101	92.001	88.801	89.201	93.401	93.801	93.401	93.401	93.801	93.801	93.901	93.501	93.601	92.801	91.701	93.301	93.101	93.601	93.201	92.601	93.701	94.001	94.401	94.001	94.001	93.701	93.601	94.201	94.201	94.001
	>ToLCNDV-[IN-Son-Luf-05]_AY939926_(Luffa cylindrica)	79	85.301	89.701	89.601	90.501	94.301	94.301	94.201	90.701	90.801	90.801	90.801	90.701	90.901	90.901	92.001	92.501	92.501	92.501	92.401	89.501	89.701	93.701	94.301	94.101	94.001	94.301	94.301	94.301	94.001	94.201	93.301	92.201	93.901	93.501	94.001	93.701	93.101	93.701	94.001	94.501	94.201	94.201	94.001	93.701	94.301	94.301	94.201
	>ToLCNDV-[IN-ND-Pap-05]_DQ989325_(Carica papaya)	80	81.201	85.001	85.601	86.001	89.801	89.801	90.001	87.401	87.801	87.801	87.801	87.801	87.901	87.801	88.601	89.001	89.101	89.101	89.101	86.701	86.701	90.301	91.001	88.801	88.701	88.901	88.901	89.001	88.501	88.701	88.401	87.901	88.701	88.201	88.701	89.101	88.301	89.501	89.801	89.701	89.501	89.701	89.501	89.201	89.401	89.401	89.601
	>ToLCNDV-[PK-Lah-Sn-04]_AM849548_(Solanum nigrum)	81	85.001	91.001	88.801	89.301	93.601	93.601	93.501	90.001	90.201	90.201	90.201	90.201	90.401	90.301	91.501	92.101	92.101	92.001	92.001	88.701	88.801	93.501	94.301	93.101	93.001	93.301	93.301	93.301	93.001	93.001	92.301	91.201	92.701	92.701	93.201	92.801	92.001	93.001	93.201	93.701	93.201	93.201	93.101	92.801	93.401	93.401	93.201
	>ToLCNDV-[TH-Cuc-06]_AB330079_(Cucumis sativus)	82	84.101	88.401	88.201	89.101	93.301	93.301	93.201	89.601	90.001	90.001	90.001	89.901	90.101	90.001	91.301	91.701	91.801	91.901	91.901	89.001	88.401	92.801	93.401	92.801	92.701	92.901	92.901	93.001	92.801	92.701	92.101	91.101	92.301	92.201	92.701	92.301	91.901	92.601	92.701	93.001	92.701	92.901	92.601	92.301	92.801	92.801	93.001
	>ToLCNDV-[TH-BG-06]_AB368447_(Lagenaria siceraria)	83	83.901	88.301	88.201	89.101	93.101	93.101	93.001	89.401	89.801	89.801	89.801	89.701	89.901	89.801	91.201	91.601	91.701	91.701	91.801	88.901	88.201	92.601	93.201	92.701	92.601	92.801	92.801	92.801	92.601	92.601	91.901	90.901	92.101	92.001	92.601	92.101	91.701	92.501	92.501	92.901	92.601	92.701	92.401	92.201	92.701	92.701	92.801
	>ToLCNDV-[TH-Cuc-06]_AB368448_(Cucumis melo)	84	84.001	88.101	88.101	89.001	93.201	93.201	93.001	89.501	89.801	89.801	89.801	89.701	90.001	89.901	91.201	91.601	91.701	91.701	91.801	88.901	88.301	92.701	93.201	92.701	92.601	92.801	92.801	92.801	92.601	92.601	91.901	90.901	92.101	92.001	92.601	92.201	91.701	92.501	92.501	92.901	92.601	92.701	92.401	92.201	92.601	92.601	92.801
	>ToLCNDV-[TW-Mel-07]_GU180095_(Cucumis melo)	85	83.601	87.901	87.801	88.601	92.701	92.701	92.401	89.401	89.501	89.401	89.401	89.401	89.601	89.501	90.801	91.101	91.201	91.301	91.501	88.701	88.101	92.401	92.701	91.901	91.901	92.101	92.101	92.201	91.901	92.301	91.501	90.501	91.801	91.601	92.201	91.701	91.401	92.301	92.001	92.301	91.901	92.001	91.801	91.501	92.101	92.101	92.101
	>ToLCNDV-[TH-Kam-AFSP2c-Sa-10]_JN809814_(Sauropus androgynous)	86	83.701	88.001	88.201	89.201	93.001	93.001	92.901	89.401	89.701	89.701	89.701	89.601	89.801	89.701	91.001	91.301	91.201	91.201	91.301	88.901	88.001	92.301	92.801	92.301	92.301	92.501	92.501	92.501	92.201	92.401	91.801	90.701	91.901	92.001	92.601	92.001	91.601	92.301	92.301	92.501	92.401	92.601	92.001	91.801	92.401	92.401	92.301
	>ToLCNDV-[TH-Luf]_AF102276_(Luffa sp.)	87	84.501	88.001	88.301	89.401	93.301	93.301	93.001	89.401	89.701	89.601	89.601	89.601	89.801	89.701	90.901	91.501	91.501	91.501	91.501	88.901	88.301	92.601	93.001	92.501	92.401	92.601	92.601	92.701	92.401	92.701	92.001	90.901	92.001	92.001	92.601	92.301	92.001	92.501	92.601	92.801	92.401	92.601	92.401	92.101	92.701	92.701	92.501
	>ToLCNDV-[ID-JV-Cuc-08]_AB613825_(Cucumis sativus)	88	82.801	87.001	87.701	88.101	91.901	91.901	91.501	88.201	88.601	88.601	88.601	88.501	88.701	88.701	89.901	90.201	90.401	90.301	90.301	88.001	87.801	91.601	91.901	91.201	91.201	91.501	91.501	91.601	91.401	91.301	90.701	89.701	90.901	90.901	91.301	91.201	90.301	91.401	91.401	92.001	91.201	91.301	91.201	91.001	91.601	91.601	91.701
	>ToLCNDV-[IN-Kol-TC349-11]_KF551589_(Solanum lycopersicum)	89	84.501	88.601	88.901	89.701	93.801	93.801	93.801	89.801	89.801	89.801	89.801	89.701	89.901	89.901	91.301	91.701	91.801	91.701	91.701	88.901	88.701	92.901	93.401	93.101	93.001	93.101	93.101	93.201	93.001	93.001	92.401	91.501	92.701	92.301	92.901	93.001	92.201	93.001	93.301	93.501	93.101	93.201	93.001	92.701	93.501	93.501	93.401
	>ToLCNDV-[IN-Kol-TC350-11]_KF551590_(Solanum lycopersicum)	90	84.301	88.301	89.101	89.601	93.601	93.601	93.501	89.501	89.601	89.601	89.601	89.501	89.701	89.701	90.801	91.201	91.301	91.201	91.101	88.901	88.601	92.701	93.301	92.801	92.701	92.901	92.901	93.001	92.801	92.901	92.201	91.301	92.501	92.201	92.801	92.601	92.001	92.801	93.101	93.401	93.001	93.101	92.701	92.501	93.301	93.301	93.101
	>ToLCNDV-[BD-Tha-01-37-Tom-09]_KM383736_(Solanum lycopersicum)	91	85.001	89.001	89.201	90.001	94.401	94.401	94.201	90.301	90.501	90.501	90.501	90.401	90.601	90.501	91.901	92.401	92.501	92.501	92.401	89.301	89.301	93.401	94.101	93.501	93.401	93.601	93.601	93.601	93.401	93.501	93.001	91.801	93.201	92.801	93.401	93.201	92.701	93.501	93.801	94.001	93.501	93.701	93.401	93.101	93.801	93.801	93.701
	>ToLCNDV[BD-Chi-01-13-Tom-06]_KM383744_(Solanum lycopersicum)	92	84.801	89.001	88.901	89.601	93.801	93.801	93.801	90.501	90.501	90.501	90.501	90.401	90.601	90.601	92.001	92.401	92.501	92.501	92.501	89.301	89.001	93.401	93.701	93.101	93.101	93.401	93.401	93.401	93.101	93.101	92.701	91.501	92.701	92.601	93.101	93.001	92.401	93.301	93.501	93.801	93.301	93.401	93.201	93.101	93.601	93.601	93.401
	>ToLCNDV-[BD-Joy-02-03-Tom-06]_KM383738_(Solanum lycopersicum)	93	85.201	89.101	89.201	90.201	94.401	94.401	94.201	90.601	90.801	90.801	90.801	90.701	90.901	90.901	92.101	92.601	92.801	92.701	92.601	89.501	89.701	93.901	94.201	93.801	93.801	93.801	93.801	93.801	93.501	93.701	93.201	92.001	93.401	92.901	93.601	93.401	92.901	93.801	94.001	94.301	93.801	94.001	93.801	93.501	94.101	94.101	93.901
	>ToLCNDV-[BD-Syl-01-19-Tom-06]_KM383737_(Solanum lycopersicum)	94	85.001	89.101	89.401	90.101	94.401	94.401	94.201	90.701	90.401	90.401	90.401	90.401	90.601	90.501	92.001	92.401	92.601	92.501	92.501	89.401	89.501	93.601	94.001	93.701	93.601	93.701	93.701	93.701	93.401	93.501	93.001	91.701	93.301	92.901	93.601	93.301	92.801	93.601	93.901	94.201	93.701	93.801	93.501	93.301	94.001	94.001	93.901
	>ToLCNDV-[BD-Joy-01-02-Tom-06]_KM383740_(Solanum lycopersicum)	95	85.101	89.201	89.201	89.901	94.001	94.001	94.201	90.201	90.501	90.501	90.501	90.401	90.601	90.601	92.001	92.501	92.601	92.601	92.601	89.201	89.401	93.801	94.201	93.501	93.401	93.601	93.601	93.601	93.301	93.401	92.901	91.601	93.201	92.901	93.601	93.301	92.701	93.401	93.801	94.101	93.601	93.701	93.601	93.301	93.901	93.901	93.801
	>ToLCNDV-[PK-06]_EF620534_(Luffa acutangula)	96	84.901	88.101	89.001	89.201	93.101	93.101	93.201	90.201	90.701	90.601	90.601	90.601	90.801	90.801	91.401	91.801	91.901	91.801	91.701	89.101	89.501	93.801	93.901	93.601	93.501	93.601	93.601	93.701	93.401	93.401	92.801	91.601	93.201	93.401	93.701	93.101	92.201	93.601	94.201	94.301	94.001	94.101	93.801	93.701	94.401	94.401	93.901
	>ToLCNDV-[PK-Mul-Luf-04]_AM292302_(Luffa cylindrica)	97	85.401	88.301	89.201	89.501	92.901	92.901	93.101	90.401	90.601	90.601	90.601	90.501	90.701	90.701	91.401	91.801	92.001	91.901	91.901	89.101	89.701	94.501	94.601	93.501	93.401	94.101	94.101	94.201	93.801	93.601	92.801	91.601	93.401	93.601	94.101	93.301	92.101	93.301	93.601	94.001	93.301	93.401	93.301	93.001	94.101	94.101	93.701
	>ToLCNDV-[PK-Sol-MS1-09]_FN435309_(Solanum lycopersicum)	98	86.001	88.601	88.301	88.801	93.201	93.201	93.301	90.201	90.101	90.101	90.101	90.101	90.301	90.201	90.801	91.201	91.401	91.301	91.201	88.601	89.301	93.701	95.001	93.901	93.801	93.901	93.901	93.901	93.401	93.601	93.101	91.701	93.301	93.201	93.601	93.401	92.101	93.301	93.401	94.001	93.301	93.501	93.201	92.901	93.701	93.701	93.601
	>ToLCNDV-[PK-08]_AM947506_(Solanum lycopersicum)	99	86.001	88.601	88.301	88.801	93.201	93.201	93.301	90.201	90.101	90.101	90.101	90.101	90.301	90.201	90.801	91.201	91.401	91.301	91.201	88.601	89.301	93.701	95.001	93.901	93.801	93.901	93.901	93.901	93.401	93.601	93.101	91.701	93.301	93.201	93.601	93.401	92.101	93.301	93.401	94.001	93.301	93.501	93.201	92.901	93.701	93.701	93.601
	>ToLCNDV-[IN-ND-05]_DQ169056_(Solanum lycopersicum)	100	86.501	88.701	89.101	89.401	93.801	93.801	94.001	90.501	90.601	90.601	90.601	90.601	90.801	90.801	91.301	91.701	91.901	91.801	91.601	89.401	89.901	94.301	95.601	93.901	93.901	94.501	94.501	94.501	94.001	94.301	93.601	92.201	94.001	94.201	94.701	94.001	92.701	94.001	94.301	94.701	94.301	94.401	93.901	93.801	94.501	94.501	94.201
	>ToLCNDV-[IN-IARI-pum-06]_JN129254_(Cucurbita pepo)	101	86.301	89.001	89.101	89.001	93.501	93.501	93.601	90.601	90.401	90.401	90.401	90.301	90.501	90.501	91.101	91.601	91.701	91.601	91.501	89.201	89.701	94.101	95.301	93.801	93.801	94.501	94.501	94.501	93.901	94.201	93.501	92.101	94.001	94.101	94.601	94.001	92.601	93.601	93.901	94.401	93.901	94.001	93.601	93.401	94.101	94.101	93.801
	>ToLCNDV-[IN-09]_HM159454_(Solanum lycopersicum)	102	85.901	88.601	88.801	88.801	93.401	93.401	93.401	90.301	90.101	90.101	90.101	90.101	90.301	90.101	91.101	91.401	91.501	91.501	91.301	89.101	89.401	93.901	95.001	93.801	93.801	94.301	94.301	94.401	93.901	94.301	93.501	92.201	93.901	93.901	94.301	94.201	92.401	93.501	93.801	94.201	93.601	93.601	93.401	93.201	94.101	94.101	93.801
	>ToLCNDV-[PK-Kha-Chi-04]_DQ116880_(Capsicum sp.)	103	86.301	89.401	89.301	89.601	94.101	94.101	94.201	90.801	90.601	90.601	90.601	90.501	90.701	90.701	91.501	91.801	92.001	92.001	91.901	89.501	89.901	94.601	95.901	94.401	94.401	94.901	94.901	94.901	94.401	94.701	93.901	92.601	94.301	94.501	95.001	94.301	93.001	94.101	94.401	95.001	94.401	94.501	94.201	94.001	94.701	94.701	94.401
	>ToLCNDV-[PK-Lah-04]_AM258977_(Solanum lycopersicum)	104	86.201	89.001	89.101	89.101	93.901	93.901	93.801	90.601	90.401	90.401	90.401	90.401	90.601	90.601	91.201	91.601	91.801	91.801	91.601	89.101	89.401	94.001	95.401	93.901	93.801	94.601	94.601	94.601	94.101	94.301	93.501	92.101	94.001	94.101	94.601	93.901	92.301	93.401	93.601	94.201	93.501	93.601	93.401	93.201	94.001	94.001	93.801
	>ToLCNDV-[IN-ND-Svr-92]_U15015_(Solanum lycopersicum)	105	86.601	88.901	89.101	89.201	93.801	93.801	93.901	90.501	90.501	90.501	90.501	90.401	90.601	90.601	91.301	91.701	91.801	91.701	91.601	89.001	89.501	93.901	95.201	94.201	94.101	94.801	94.801	94.801	94.301	94.601	93.901	92.501	94.201	94.501	94.901	94.501	92.701	93.701	93.901	94.401	93.901	94.001	93.601	93.501	94.401	94.401	94.001
	>ToLCNDV-[PK-Sol-MS4-09]_FN435310_(Solanum lycopersicum)	106	86.501	88.801	89.001	89.001	93.601	93.601	93.701	90.401	90.401	90.401	90.401	90.301	90.501	90.501	91.201	91.601	91.701	91.601	91.501	88.901	89.301	93.801	95.001	94.001	94.001	94.601	94.601	94.701	94.101	94.501	93.801	92.301	94.001	94.301	94.701	94.301	92.601	93.601	93.701	94.301	93.801	93.901	93.501	93.401	94.301	94.301	93.901
	>ToLCNDV-[PK-Lah-Rd-13]_HG316125_(Rumex dentatus)	107	85.501	87.701	87.501	87.801	92.701	92.701	92.101	89.101	89.101	89.101	89.101	89.001	89.301	89.301	90.201	90.201	90.701	90.201	90.601	87.801	88.401	92.301	93.501	92.601	92.501	93.301	93.301	93.401	92.901	93.101	92.601	90.901	92.801	92.801	93.301	93.401	90.901	92.201	92.701	93.201	92.401	92.501	92.201	92.101	93.201	93.201	92.701
	>ToLCNDV-[PK-Lah-Car-13]_KC960492_(Convolvulus arvensis)	108	86.401	89.001	88.901	88.901	93.201	93.201	93.701	90.101	90.201	90.201	90.201	90.101	90.101	90.301	91.001	91.401	91.501	91.401	91.401	88.801	89.001	93.601	94.801	93.801	93.701	94.501	94.501	94.501	93.501	94.401	93.701	92.101	94.001	94.301	94.701	94.301	92.301	93.501	93.601	94.101	93.601	93.601	93.301	93.101	94.101	94.101	93.701
	>ToLCNDV-[IN-ND-12]_JX460805_(Solanum lycopersicum)	109	82.401	84.901	85.401	85.401	90.201	90.201	89.901	87.501	87.701	87.701	87.701	87.601	88.001	87.701	88.401	88.801	88.801	88.701	88.601	86.601	87.301	90.501	91.901	90.001	90.001	90.401	90.401	90.501	89.701	90.301	90.301	89.301	89.901	89.801	90.301	90.301	88.801	90.101	90.201	90.401	90.301	90.201	89.901	89.901	90.201	90.201	90.101
	>ToLCNDV-[PK-Sn-97]_AJ620187_(Solanum nigrum)	110	86.901	88.901	88.801	89.201	93.401	93.401	93.701	90.501	90.701	90.701	90.701	90.601	90.801	90.801	91.501	92.001	92.001	91.901	91.801	89.101	89.701	94.301	95.501	94.401	94.301	94.501	94.501	94.601	94.001	94.201	93.501	92.301	94.001	94.201	94.501	93.901	92.701	94.001	94.101	94.601	94.101	94.201	93.801	93.801	94.501	94.501	94.101
	>ToLCNDV-[PK-Isl-T1-8-00]_AF448059_(Solanum lycopersicum)	111	85.901	88.301	88.501	88.601	92.901	92.901	93.101	90.001	90.101	90.101	90.101	90.101	90.201	90.301	91.201	91.601	91.701	91.601	91.501	88.901	89.301	93.701	95.001	94.501	94.501	93.801	93.801	93.801	93.301	93.601	92.701	91.501	93.201	93.501	93.801	93.301	91.901	93.301	93.501	93.801	93.701	93.601	93.101	93.001	93.701	93.701	93.401
	>ToLCNDV-[IN-TC305-11]_KP195262_(Solanum lycopersicum)	112	86.901	88.201	88.601	88.901	93.301	93.301	93.001	90.701	90.201	90.201	90.201	90.201	90.301	90.401	91.501	91.901	92.001	92.001	91.801	89.101	89.201	93.401	94.701	93.301	93.301	93.401	93.401	93.401	93.001	93.301	93.001	91.601	93.001	93.201	93.601	93.401	92.201	93.501	93.601	93.901	93.401	93.501	93.101	92.901	93.601	93.601	93.401
	>ToLCNDV-[IN-Junagadh-12]_KF515617_(Solanum lycopersicum)	113	87.401	88.601	88.401	89.001	93.401	93.401	93.301	90.501	90.301	90.201	90.201	90.201	90.401	90.401	91.501	91.901	92.101	92.101	91.801	88.701	88.901	93.501	94.601	93.601	93.501	93.701	93.701	93.701	93.201	93.601	93.101	91.601	93.201	93.301	93.801	93.801	92.201	93.101	93.401	93.701	93.301	93.501	93.001	93.001	93.601	93.601	93.301
	>ToLCNDV-[IN-Bhavnagar-12]_KF515616_(Solanum lycopersicum)	114	87.601	88.401	88.601	89.101	93.201	93.201	93.201	90.501	90.201	90.201	90.201	90.101	90.301	90.401	91.601	92.001	92.201	92.201	91.801	88.701	88.901	93.501	94.701	93.501	93.501	93.501	93.501	93.501	93.001	93.401	93.001	91.401	93.101	93.101	93.601	93.501	91.801	93.001	93.301	93.601	93.201	93.301	92.901	92.801	93.501	93.501	93.101
	>ToLCNDV-[IN-Jun-TC307-11]_KF551577_(Solanum lycopersicum)	115	86.601	87.301	87.301	87.701	92.001	92.001	92.001	89.201	89.001	88.901	88.901	88.901	89.001	89.201	90.301	90.701	90.901	90.801	90.601	87.401	87.801	92.101	93.301	92.301	92.301	92.401	92.401	92.401	92.001	92.301	91.901	90.301	92.101	92.101	92.601	92.401	90.701	92.101	92.301	92.501	92.301	92.401	91.801	91.801	92.501	92.501	92.101
	>ToLCNDV-[IN-Pun-08]_HM345979_(Solanum lycopersicum)	116	87.801	88.501	88.801	89.101	93.601	93.601	93.701	90.501	90.301	90.301	90.301	90.201	90.401	90.501	91.501	91.901	92.101	92.001	91.801	89.001	89.201	93.701	95.001	93.801	93.801	93.901	93.901	94.001	93.401	93.801	93.301	91.801	93.601	93.701	94.001	94.101	92.401	93.601	93.701	94.001	93.801	93.801	93.401	93.301	94.101	94.101	93.701
	>ToLCNDV-[IN-Pun-JID27-08]_HQ141673_(Solanum lycopersicum)	117	87.501	88.101	88.601	88.901	93.301	93.301	93.401	90.101	90.101	90.001	90.001	90.001	90.201	90.201	91.101	91.401	91.601	91.501	91.401	88.501	88.801	93.301	94.601	93.401	93.401	93.501	93.501	93.501	93.001	93.401	92.901	91.401	93.201	93.401	93.701	93.701	92.101	93.201	93.301	93.601	93.401	93.401	93.001	92.901	93.601	93.601	93.301
	>ToLCNDV-[IN-Pun8-08]_FJ468356_(Solanum lycopersicum)	118	87.401	87.801	88.201	88.601	93.001	93.001	93.001	90.001	89.901	89.901	90.001	89.801	90.001	90.001	91.101	91.401	91.701	91.601	91.401	88.501	88.501	93.201	94.401	93.301	93.301	93.301	93.301	93.401	92.801	93.201	92.801	91.301	93.001	93.201	93.501	93.601	91.901	93.101	93.301	93.501	93.301	93.401	93.001	92.801	93.701	93.701	93.201
*5	>ToLCNDV-[IN-Jun-TC309-11]_KF551576_(Solanum lycopersicum)	119	83.701	85.601	86.401	87.301	89.901	89.901	90.201	88.201	88.001	87.901	87.901	87.901	88.101	88.101	88.201	88.701	88.801	88.801	88.601	87.101	86.301	90.701	90.901	90.301	90.201	90.401	90.401	90.501	90.201	90.301	90.001	88.901	89.901	90.001	90.401	90.401	89.401	90.801	91.201	91.101	90.601	90.701	90.401	90.301	91.101	91.101	90.801
	>ToLCNDV-[IN-TC260-09]_KP178729_(Solanum lycopersicum)	120	85.401	88.701	89.101	89.501	93.301	93.301	93.701	90.901	90.901	90.901	90.901	90.801	91.001	91.001	92.301	92.501	92.801	92.801	92.801	89.601	90.301	95.101	95.101	94.301	94.201	94.201	94.201	94.301	94.101	94.001	93.201	92.201	93.701	93.401	93.901	93.601	92.801	93.801	93.801	94.101	93.601	93.701	93.601	93.301	94.001	94.001	93.701
	>ToLCNDV-[IN-ND-Pum2-05]_AM286434_(Cucurbita maxima)	121	86.101	88.701	89.301	89.801	94.301	94.301	94.001	90.901	91.201	91.101	91.101	91.101	91.301	91.201	92.301	92.501	92.701	92.601	92.201	89.601	89.901	94.001	94.901	94.401	94.301	94.701	94.701	94.701	94.401	94.501	93.901	92.501	94.501	93.801	94.501	94.101	93.301	94.301	94.601	94.801	94.101	94.201	93.901	93.801	94.601	94.601	94.201
	>ToLCNDV-[IN-ND-Pum1-05-AM286433_(Cucurbita maxima)	122	85.901	88.401	89.001	89.401	93.901	93.901	93.601	90.601	90.801	90.801	90.801	90.801	91.001	90.901	91.901	92.101	92.301	92.101	91.901	89.201	89.601	93.701	94.401	94.001	93.901	94.301	94.301	94.301	94.101	94.101	93.501	92.101	94.101	93.501	94.101	93.701	92.801	93.901	94.301	94.401	93.701	93.801	93.501	93.501	94.301	94.301	93.901
	>ToLCNDV-[IN-Ag-11]_JN208136_(Benincasa hispida)	123	85.701	88.101	88.701	89.101	93.601	93.601	93.401	90.401	90.501	90.501	90.501	90.501	90.701	90.601	91.601	91.801	92.001	91.901	91.601	89.001	89.301	93.501	94.201	93.701	93.601	94.001	94.001	94.001	93.801	93.801	93.201	91.801	93.901	93.201	93.901	93.401	92.501	93.601	93.901	94.101	93.401	93.501	93.201	93.101	94.001	94.001	93.601
	>ToLCNDV-[IN-Rae-12]_JX232220_(Solanum lycopersicum)	124	85.801	88.501	88.801	89.601	93.701	93.701	93.301	90.501	90.201	90.201	90.201	90.201	90.301	90.301	91.801	92.001	92.201	92.101	91.501	89.101	89.201	93.401	94.501	93.901	93.801	93.901	93.901	94.001	93.601	93.901	93.501	92.101	93.801	93.201	93.701	93.601	92.801	94.001	94.301	94.301	93.901	94.001	93.501	93.401	94.001	94.001	93.901
	>ToLCNDV-[IN-Har-03]_FJ561298_(Abelmoschus esculentus)	125	77.801	82.401	81.801	82.101	86.001	86.001	85.701	84.401	84.601	84.601	84.601	84.501	84.701	84.601	85.301	85.501	85.701	85.401	85.401	83.601	87.001	86.101	86.501	88.601	88.501	89.001	89.001	89.101	88.701	89.701	89.901	90.001	88.901	87.601	88.301	88.701	88.001	87.601	87.201	87.701	87.101	87.401	87.201	87.401	87.101	87.101	87.401
	>ToLCNDV2-[IN-IANDS1-11]_JQ897969_(Solanum lycopersicum)	126	70.701	72.801	73.801	74.001	73.501	73.501	73.401	73.801	73.001	72.901	72.901	72.901	72.901	73.101	73.601	73.901	73.601	73.201	73.801	73.001	73.901	73.701	73.201	73.701	73.701	73.501	73.501	73.501	73.101	73.101	73.301	74.101	73.001	73.401	73.801	73.001	73.901	73.701	73.401	72.901	73.001	73.001	73.401	72.801	73.201	73.201	73.201
			1	2	3	4	5	6	7	8	9	10	11	12	13	14	15	16	17	18	19	20	21	22	23	24	25	26	27	28	29	30	31	32	33	34	35	36	37	38	39	40	41	42	43	44	45	46	47
	Other specie
	Percentage pairwise genome ≥ 93.5
	Percentage pairwise genome < 91 of isolates putatively not corresponding to Tomato leaf curl New Delhi virus species
[truncated: 79 more columns]
